# Supplementary material for: Sound Localization Ability in Dogs
Source: Vet Sci. 2022 Nov 8;9(11):619. doi: 10.3390/vetsci9110619 (PMC9694642; doi:10.3390/vetsci9110619)
Supplement: Supplementary file 1 [file vetsci-09-00619-s001.zip]

Archive with 1 entries (1 files):
- vetsci-1973651-supplementary.pdf
